# Supplementary material for: Development and validation of an end stage kidney disease awareness survey: Item difficulty and discrimination indices
Source: PLoS One. 2022 Sep 9;17(9):e0269488. doi: 10.1371/journal.pone.0269488 (PMC9462569; doi:10.1371/journal.pone.0269488)
Supplement: S1 Appendix — (XLSX) [file pone.0269488.s001.xlsx]

## Sheet: full_total_corr
		General Kidney Knowledge										CKD Knowledge																					ESRD Knowledge
		Q1	Q2	Q3	Q4	Q7	Q8	Q9	Q14	Q15	Q39	Q5	Q6	Q10	Q11	Q12	Q13	Q16	Q17	Q18	Q19	Q20	Q21	Q36	Q37	Q38	Q40	Q41	Q42	Q43	Q44	Q45	Q22	Q23	Q24	Q25	Q26	Q27	Q28	Q29	Q30	Q31	Q32	Q33	Q34	Q35
General Kidney Knowledge	Q1
	Q2	0.52****
	Q3	0.27**	0.27**
	Q4	0.14	0.25**	0.14
	Q7	0.39****	0.50****	0.22*	0.03
	Q8	0.26**	0.26**	0.25**	0.20*	0.16
	Q9	0.51****	0.52****	0.27**	0.21*	0.47****	0.47****
	Q14	0.43****	0.35***	0.28**	0.13	0.35***	0.31**	0.66****
	Q15	0.37****	0.37****	0.32***	0.17	0.39****	0.26**	0.56****	0.44****
	Q39	0.16	0.05	0.25**	0.02	0.30**	0.08	0.37****	0.21*	0.33***
CKD Knowledge	Q5	0.39****	0.50****	0.28**	0.18	0.25**	0.37****	0.44****	0.35***	0.37****	0.14
	Q6	0.23*	0.33***	0.27**	0.20*	0.27**	0.32***	0.34***	0.33***	0.20*	0.26**	0.56****
	Q10	0.43****	0.28**	0.19*	0.20*	0.20*	0.30**	0.53****	0.43****	0.42****	0.28**	0.29**	0.27**
	Q11	0.23*	0.35***	0.11	0.14	0.30**	0.28**	0.38****	0.21*	0.17	0.12	0.38****	0.42****	0.20*
	Q12	0.39****	0.26**	0.19	0.13	0.21*	0.28**	0.34***	0.32***	0.31***	0.17	0.41****	0.39****	0.32***	0.31***
	Q13	0.16	0.21*	0.19	0.08	0.20*	0.17	0.31***	0.30**	0.23*	0.20*	0.25**	0.30**	0.31**	0.34***	0.34***
	Q16	0.12	0.23*	0.07	0.11	0.1	0.16	0.28**	0.24*	0.20*	0.16	0.24*	0.23*	0.22*	0.37****	0.15	0.24*
	Q17	0.25**	0.21*	0.22*	0.04	0.23*	0.24*	0.35***	0.39****	0.27**	0.22*	0.29**	0.29**	0.33***	0.31**	0.28**	0.31**	0.23*
	Q18	0.34***	0.37****	0.19*	0.04	0.27**	0.1	0.34***	0.54****	0.36***	0.04	0.31**	0.16	0.30**	0.13	0.24*	0.29**	0.02	0.22*
	Q19	0.04	0.15	0.02	-0.06	0.07	0.03	0.11	0.14	0.14	0.12	0.21*	0.20*	0.14	0.22*	0.1	0.28**	0.32***	0.24*	0.21*
	Q20	0.04	-0.09	0.25*	0.11	0.01	0.05	0.04	0.03	0.06	0.04	0.13	0.13	0.08	0.07	0.09	0.02	0.01	-0.01	0.04	0.06
	Q21	0.04	0.08	-0.1	-0.14	0.11	-0.02	-0.05	-0.04	-0.02	-0.16	0.06	-0.13	-0.13	0.07	0.03	0.08	0.07	0.12	0.12	0.06	-0.09
	Q36	0.22*	0.09	0.15	0.05	0.22*	0.06	0.32***	0.28**	0.37***	0.29**	0.32***	0.35***	0.27**	0.30**	0.22*	0.23*	0.33***	0.30**	0.19*	0.23*	0.18	0.11
	Q37	0.03	0.06	0.02	-0.18	0.1	0.12	0.15	0.23*	0.09	0.13	0.11	0.21*	0.18	0.29**	0.30**	0.21*	0.23*	0.44****	0.15	0.28**	0.04	0.12	0.19*
	Q38	0.23*	0.26**	0.19	0.03	0.34***	0.09	0.29**	0.28**	0.25**	0.05	0.37****	0.32***	0.22*	0.32***	0.33***	0.24*	0.11	0.38****	0.38****	0.07	0.21*	0.14	0.39****	0.21*
	Q40	0.17	0.11	0.07	0.03	0.20*	0.22*	0.23*	0.17	0.09	0.06	0.20*	0.24*	0.21*	0.21*	0.21*	0.18	0.16	0.31**	0.04	0.22*	0.24*	0.16	0.21*	0.33***	0.19
	Q41	0.21*	0.03	0.21*	0.19	0.11	0.17	0.15	0.09	0.18	0.32***	0.15	0.22*	-0.03	0.02	0.30**	0.20*	0.09	0.11	0.16	0.26**	0.28**	-0.15	0.21*	0.02	0.15	0.19
	Q42	-0.13	-0.07	0	0.01	0.02	0	0.05	-0.02	0	0.01	0.02	0.16	0.03	0.16	0.12	0.12	0.17	-0.04	-0.15	0.05	0.02	0.13	0.26**	0.24*	0.09	0.21*	0
	Q43	0.1	-0.07	0.11	-0.01	0.09	-0.05	0.1	0.06	0.12	0.25**	-0.03	-0.05	0.09	0.05	0.16	0.04	0.11	-0.06	-0.02	0.01	0.07	0.07	0.20*	-0.06	0	0.06	0.09	0.20*
	Q44	0.25**	0.20*	0.35***	0.06	0.26**	0.18	0.36***	0.42****	0.34***	0.29**	0.39****	0.30**	0.28**	0.34***	0.37****	0.30**	0.21*	0.30**	0.38****	0.09	0.19	-0.08	0.31**	0.26**	0.44****	0.36***	0.32***	0.08	0.04
	Q45	0.04	-0.01	0.28**	0.1	0.12	0.02	0.1	0.01	0.08	0.22*	0.05	0.04	0.1	0.06	-0.03	0.06	0.05	-0.03	-0.02	0.1	0.33***	-0.16	0.05	0.09	0.18	0.16	0.09	0.07	0.27**	0.21*
ESRD Knowledge	Q22	0.23*	0.29**	0.09	-0.05	0.31***	0.08	0.33***	0.19	0.30**	0.33***	0.24*	0.15	0.23*	0.11	0.17	0.24*	0.09	0.15	0.14	0.21*	-0.23*	0.1	0.21*	-0.06	0.27**	0	0.16	0	0	0.21*	0.11
	Q23	0.33***	0.09	0.03	0.11	0.15	0.23*	0.33***	0.19*	0.29**	0.35***	0.24*	0.15	0.29**	0.18	0.19*	0.21*	0.25*	0.16	0.14	0	0.07	0.01	0.26**	0.1	0.15	0.25**	0.14	-0.02	0.11	0.36***	0.09	0.09
	Q24	0.32***	0.22*	0.09	0.02	0.26**	0.1	0.27**	0.23*	0.33***	0.14	0.27**	0.13	0.24*	0.21*	0.28**	0.26**	0.11	0.25**	0.26**	0.17	0.01	0.15	0.28**	0.15	0.25**	0.13	0.24*	0.05	0.12	0.23*	0.1	0.37****	0.15
	Q25	0.33***	0.27**	0.1	-0.13	0.21*	0.23*	0.33***	0.28**	0.29**	0.16	0.32***	0.19*	0.26**	0.26**	0.26**	0.17	0.17	0.42****	0.27**	0.32***	-0.20*	0.28**	0.29**	0.23*	0.38****	0.16	0.18	-0.02	0.03	0.29**	0	0.28**	0.25*	0.34***
	Q26	0.28**	0.28**	0.04	0.01	0.22*	0.29**	0.28**	0.12	0.25**	0.26**	0.33***	0.29**	0.15	0.31***	0.24*	0.26**	0.19*	0.22*	0.16	0.26**	0	0.20*	0.23*	0.34***	0.24*	0.24*	0.31***	0.1	-0.05	0.34***	-0.01	0.26**	0.23*	0.36***	0.53****
	Q27	0.20*	0.18	0.23*	0.01	0.21*	0	0.20*	0.17	0.21*	0.20*	0.32***	0.22*	0.21*	0.33***	0.24*	0.22*	0.27**	0.15	0.11	0.30**	0.14	0.21*	0.27**	0.22*	0.22*	0.32***	0.14	0.24*	0.17	0.29**	0.1	0.21*	0.19*	0.13	0.39****	0.34***
	Q28	0.11	0.14	0.07	-0.1	0.12	0.17	0.22*	0.26**	0.22*	0.15	0.28**	0.19*	0.01	0.29**	0.27**	0.15	0.25**	0.13	0.19	0.19	-0.05	0.24*	0.11	0.29**	0.11	0.29**	0.09	0	0.02	0.34***	-0.04	0.12	0.25**	0.14	0.37****	0.44****	0.43****
	Q29	0.24*	0.18	0.14	0.06	0.24*	0.20*	0.24*	0.18	0.25**	0.41****	0.28**	0.36***	0.19*	0.37****	0.25**	0.33***	0.26**	0.25**	0.17	0.31**	0.03	0.17	0.30**	0.29**	0.12	0.21*	0.33***	0.01	0.14	0.40****	0.05	0.19*	0.33***	0.27**	0.45****	0.66****	0.38****	0.40****
	Q30	0.18	0.08	-0.07	-0.1	0.21*	0.07	0.18	0.15	0.11	0.15	0.1	0.02	0.14	0.07	0.21*	0.18	0.16	0.17	0.12	0.31***	-0.09	0.14	0.24*	0.29**	0.12	0.32***	0.33***	0.19*	0.15	0.21*	0.13	0.13	0.16	0.30**	0.38****	0.37****	0.28**	0.35***	0.35***
	Q31	0.08	0.14	-0.08	0.01	0.11	0.12	0.21*	0.09	0.06	0.23*	0.24*	0.13	0.07	0.35***	0.11	0.20*	0.28**	0.06	0	0.19*	-0.06	0.11	0.11	-0.03	0.15	0.13	0.05	0.09	0.09	0.23*	0.09	0.21*	0.18	0.05	0.47****	0.22*	0.34***	0.35***	0.28**	0.22*
	Q32	0.17	0.07	0.11	0.08	0.22*	0.17	0.33***	0.25**	0.28**	0.45****	0.40****	0.55****	0.20*	0.30**	0.22*	0.21*	0.22*	0.25**	0.15	0.11	0.12	-0.16	0.39****	0.18	0.18	0.14	0.20*	0.09	0.07	0.30**	0.02	0.12	0.41****	0.15	0.18	0.24*	0.09	0.22*	0.41****	0.11	0.06
	Q33	0.40****	0.40****	0.12	0.08	0.33***	0.37****	0.40****	0.34***	0.28**	0.15	0.39****	0.30**	0.26**	0.37****	0.31***	0.44****	0.21*	0.37****	0.33***	0.25*	0.02	0.16	0.35***	0.25**	0.38****	0.29**	0.24*	-0.01	0.07	0.35***	0.05	0.26**	0.29**	0.49****	0.47****	0.49****	0.11	0.26**	0.43****	0.28**	0.24*	0.28**
	Q34	0.23*	0.15	0.09	-0.11	0.18	0.06	0.29**	0.13	0.17	0.25*	0.26**	0.13	0.15	0.27**	0.33***	0.21*	0.11	0.07	0.15	0.01	0.02	0.02	0.25**	0.19	0.21*	0.18	0.08	0.07	0.37****	0.32***	0.29**	0.18	0.31**	0.16	0.11	0.18	0.24*	0.19	0.13	0.24*	0.08	0.07	0.28**
	Q35	-0.05	-0.02	-0.04	-0.09	0.07	-0.04	0.08	0.01	-0.03	0.01	0.07	0.12	0.14	0.08	0.09	0.13	0.03	0.01	0.02	0.06	-0.06	-0.06	0.16	0.1	0.03	0.13	0.03	0.28**	-0.05	0.07	0.02	0	0.03	0.03	0.12	0.02	0.07	0.19*	0.04	0.23*	0.15	0.15	0.09	-0.02
		Pearson's r was used to calculate inter-item correlations. Asterisks denote p-values as listed below:
		**** p < .0001
		*** p < .001
		** p < .01
		* p < .05
